# Supplementary material for: A 3D Carbon Architecture Encapsulation Strategy for Boosting the Performance of Nickel Disulfide as an Anode for Sodium-Ion Batteries
Source: Molecules. 2024 Dec 14;29(24):5906. doi: 10.3390/molecules29245906 (PMC11677060; doi:10.3390/molecules29245906)
Supplement: Supplementary file 1 [file molecules-29-05906-s001.zip]

Archive with 1 entries (1 files):
- molecules-3357206-supplementary.pdf
